# Supplementary material for: Analysis of sex difference in strychnine-intoxicated rat based on the combination of metabolic kinetics and metabolomics
Source: Biol Sex Differ. 2025 Nov 25;16:100. doi: 10.1186/s13293-025-00784-7 (PMC12648864; doi:10.1186/s13293-025-00784-7)
Supplement: Supplementary file 1 — Supplementary Material 1. [file 13293_2025_784_MOESM1_ESM.xlsx]

## Sheet: BM3vsBF3
Metabolites of male and female rats in the control group at 30 minutes
Name	VIP	Fold change	p-value	BM3-1	BM3-2	BM3-3	BM3-4	BM3-5	BM3-6	BM3-7	BM3-8	BM3-9	BM3-10	BF3-1	BF3-2	BF3-3	BF3-4	BF3-5	BF3-6	BF3-7	BF3-8	BF3-9	BF3-10
Sphingomyelin (d18:1/18:0)	3.51762	1.39822	5.55729e-06	442643	444435	486665	577046	432908	394674	538916	515813	409055	437293	301959	283503	326331	341586	310995	366948	334974	378764	351645	350023
Glycodeoxycholic acid	1.09544	6.39538	2.71921e-05	14481.5	9785.59	11086	22056.5	17138.4	29710.8	34666.3	22063.6	11672.4	12543.4	2906.31	478.598	653.91	436.735	3399.43	4257.39	787.195	8967.15	4598.43	2473.96
epsilon-Caprolactam	2.20868	1.80667	3.50146e-05	120535	114354	201545	138675	156786	140805	109168	100608	110165	99853.3	62606.1	61876.9	88141.3	85613.4	76539.2	67309	54694.2	78207.5	76990.9	63420.6
(3-Carboxypropyl)trimethylammonium cation	2.27044	1.51355	0.00030172	172003	165807	264455	171627	144067	147877	176220	213323	158196	218520	90051.4	92755.1	147916	137663	116011	128308	155555	96958.6	129275	115970
L-Palmitoylcarnitine	2.92428	3.0461	0.000400343	99191.7	132369	68336.4	189226	251366	136231	267227	311703	175457	102638	31694.3	28904.9	51645.5	35823.9	52888.6	84258.8	64719.4	83828.5	32746.3	102658
O-Acetyl-L-serine	1.52535	1.92381	0.00060924	81304	51755.5	54699.6	54652.6	52773.9	83223.4	81182.1	100136	61009.1	96135.8	35205.7	56603.7	30482.3	16458.9	60209.3	33782.4	13057	67447.8	33682.9	25701.3
1-Stearoyl-2-oleoyl-sn-glycerol 3-phosphocholine (SOPC)	21.241	0.593799	0.000788676	1.01316e+07	9.6557e+06	8.86923e+06	6.77627e+06	7.25549e+06	5.52974e+06	7.7563e+06	1.07786e+07	6.78293e+06	7.18016e+06	9.12777e+06	8.73557e+06	1.06241e+07	9.20699e+06	1.60426e+07	1.36417e+07	1.83666e+07	1.5623e+07	1.49032e+07	1.96601e+07
Erucamide	1.04721	1.16896	0.00686295	78270.6	70409.1	74345.8	89851.5	81512.5	83338.1	74214.1	81036.4	95740.7	103986	67380.1	63501.5	72606.9	68174.2	72323.7	77200.7	72824.5	86371.3	66999.6	64963.2
L-Pipecolic acid	2.73868	0.7655	0.00969161	726661	415663	226557	647524	500321	597962	770165	680029	585075	694829	725891	709224	744059	713781	1.00261e+06	738786	665966	855595	648112	831226
3-Methylhistidine	1.24304	2.12717	0.0661382	38050	129026	136108	38888.2	81938.3	27363.1	23754.5	30415	37128.1	31892.6	78626.1	3508.88	13729.7	18397.6	36661.3	25614.9	3375.02	52852.2	32879.9	4461.76
Cyclohexylamine	3.29119	1.45954	0.0692152	946979	740822	568459	728676	641851	398461	1.15599e+06	662617	675185	297851	1.00177e+06	291465	281811	275601	339968	658545	511695	363052	711623	235029
L-Carnitine	2.20562	5.41141	0.080265	49996.7	17323.3	248992	6773.9	27249.9	8354.54	16713	367760	384920	4307.29	12534.4	16330.3	2661.12	2775.87	17296	45228	30725.6	11972.4	44184.8	25551.3
Nervonic acid	2.62616	0.876655	0.00551451	44133.9	21410.1	29515.2	87811.7	52986.4	33942.5	69076.2	52578.5	26788	54272.3	11092.7	14069.4	25024.5	26369.5	34129.7	14671.7	16212	39337.7	7997.66	37913.1
(4Z,7Z,10Z,13Z,16Z,19Z)-4,7,10,13,1 6,19-Docosahexaenoic acid	5.14542	3.14556	0.00302156	591338	443235	541775	639747	954747	816842	541418	749385	690975	932860	169625	369434	618861	295887	767241	491876	861659	266159	592363	575322
Creatinine	1.36328	0.662323	0.000312481	58556.9	59300.9	52749.8	57631.8	41664.2	59667.2	54334.4	52587.9	71582.6	67013.2	106107	99081.8	70640	126233	85812.6	89875.5	72605.4	62599.3	79352.7	75982.5
1-Palmitoyl-2-hydroxy-sn-glycero-3-phosphoethanolamine	1.50291	0.769494	0.00974642	146656	193064	181695	147236	158700	136413	143042	180022	117196	112234	265512	262391	187752	190026	132381	185223	152710	193972	189048	211446
*BM3: Metabolic results of control male rats with 30 minute;BF3: Metabolic results of control female rats with 30 minutes

## Sheet: BM5vsBF5
Metabolites of male and female rats in the control group at 2 hours
Name	VIP	Fold change	p-value	BM5-1	BM5-2	BM5-4	BM5-5	BM5-6	BM5-7	BM5-8	BM5-9	BM5-10	BF5-1	BF5-2	BF5-3	BF5-4	BF5-5	BF5-6	BF5-7	BF5-8	BF5-9	BF5-10
1-Palmitoyllysophosphatidylcholine	1.31993	0.755697	0.00137305	93161.1	101334	70849.1	88893.5	96181.7	112442	129345	95996.6	95600.2	151227	124528	103825	116519	103216	129743	143398	164301	124968	137739
Glycocholic acid	1.192	4.38291	2.64892e-05	27257.6	3293.29	35157.5	26632.2	18998.6	22143.6	29021.4	24611	26968.1	3136.82	602.869	583.625	2623.27	6942.47	4471.34	2090.08	11857.1	14683.2	7281.4
Glycodeoxycholic acid	1.45267	6.37879	6.81301e-05	23827.3	10737.6	45900.4	69776.8	23848.7	33268.1	36327	39183.6	33939.2	1895.06	398.262	521.44	3584.65	6396.92	5545.76	1385.95	7212.26	23324.5	4919.55
L-Proline	2.61332	1.70957	0.000262691	273357	185571	238233	277464	184490	276490	232228	192593	185595	103299	117787	63868.2	166799	166038	107212	77219.3	131498	196394	199663
Sphingomyelin (d18:1/18:0)	2.71952	1.30695	0.000477958	398863	365845	493273	423068	402509	393961	518629	378888	373648	273535	257173	259500	335877	336610	375911	288103	372177	348855	339229
DL-Phenylalanine	1.33068	1.61252	0.00113484	93761.5	56095.4	67112.7	59841.1	40357.5	82871.3	86281.6	54117.4	54749.7	40124.8	34626.6	32401.3	47069.9	47909.4	43808	33526.3	32403.4	61981.2	36265.7
D-Mannose	1.47746	1.4047	0.00137658	146213	141735	83089.9	98021.2	97691.1	122336	112309	124510	99413.7	89703.1	94295.8	81584.2	83337.5	90513.2	80412.1	78934.1	41222.4	97680.4	73342
L-Norleucine	1.71003	1.58952	0.0015146	158482	83958.1	101133	97713.4	104878	152426	107324	103832	96462	58140.9	59286.5	31299	60045.6	99266.7	74167.8	57031.7	80492.1	107353	76278.3
Creatinine	1.11018	0.649326	0.00301114	44761	51106	66598.9	44843.9	50688.3	44336	46227.9	47630.6	55360.2	62950.9	55783.2	85384.6	71030.2	125142	73930.6	64090.2	56811.9	71411.8	106151
Phenylacetic acid	1.11759	0.772041	0.00310344	72820.8	79277.1	85330.2	80612.2	85696.2	84986.1	98062.5	94160.6	87820.2	108040	100856	118479	141382	105040	145294	99294	116297	93871.2	77844
1-O-(cis-9-Octadecenyl)-2-O-acetyl-sn-glycero-3-phosphocholine	1.03194	1.32704	0.00441226	88479.1	61366.2	65517.5	61508.5	54246.7	56738	54915.4	60398.5	47100.1	40114.9	31055.1	36471.8	55820.5	51266.9	46400	50856.6	50986.9	42143.6	55615.5
1-Methylnicotinamide	1.35805	0.507523	0.00446873	42959.7	37573.3	29812	29225.9	46272	27756.9	41307.9	35043.2	33503.9	73199.1	116108	59283.1	25318.3	61365.1	92023	112739	35298.1	87991	44809.1
Taurine	2.27777	0.610127	0.0354704	292418	238564	207963	136104	103191	159302	192136	203502	234425	439538	164919	706740	345278	252252	290427	254227	217690	316892	231048
Pyroglutamic acid	1.6286	1.36428	0.0392967	208152	192561	221935	382104	176340	190562	189379	259658	197995	195397	141879	222024	166096	194973	185807	213943	82728.5	175463	65774.2
Taurochenodeoxycholate	1.00316	1.56896	0.0400601	37609.2	30013.6	43362.2	34348.7	21410.5	34344.8	66513.8	44597	64415	13906.7	6981.44	9800.44	30769.2	31947.2	28382.7	25486.5	22370.5	54765.4	42302.5
*BM5: Metabolic results of control male rats with 2 h,BF5: Metabolic results of control female rats with 2 h

## Sheet: BM8vsBF8
Metabolites of male and female rats in the control group at 12 hours
Name	VIP	Fold change	p-value	BM8-1	BM8-2	BM8-4	BM8-5	BM8-6	BM8-7	BM8-8	BM8-9	BM8-10	BF8-1	BF8-2	BF8-3	BF8-4	BF8-5	BF8-6	BF8-7	BF8-8	BF8-9	BF8-10
L-Proline	2.74976	2.27232	3.08638e-05	275852	144892	187161	224392	342187	250664	185227	231651	180505	70865.7	60211.1	103124	118736	131715	39272.6	79234.5	134341	153882	97587.9
Thioetheramide-PC	32.6436	1.67532	3.15502e-05	3.73244e+07	4.24131e+07	3.84127e+07	3.79389e+07	2.67825e+07	5.66114e+07	5.22352e+07	3.90499e+07	4.08615e+07	2.75263e+07	1.67749e+07	2.28709e+07	2.87424e+07	2.309e+07	2.47739e+07	2.56214e+07	2.39326e+07	2.55812e+07	2.75591e+07
1-Stearoyl-2-hydroxy-sn-glycero-3-phosphocholine	22.1329	0.638548	3.43179e-05	1.77097e+07	1.8121e+07	1.10048e+07	1.36223e+07	1.18682e+07	1.35637e+07	1.48887e+07	1.1555e+07	1.09004e+07	2.24419e+07	1.4915e+07	1.89166e+07	2.50082e+07	2.38078e+07	2.23966e+07	2.40491e+07	2.43578e+07	1.82123e+07	2.03288e+07
D-Proline	5.4395	1.7008	0.000233594	1.03123e+06	1.11993e+06	1.04962e+06	1.11069e+06	1.2119e+06	1.67483e+06	1.28414e+06	1.42763e+06	1.35289e+06	692074	210944	797124	487555	789097	553361	879902	779591	1.07622e+06	1.09203e+06
1-Oleoyl-sn-glycero-3-phosphocholine	8.98888	1.41058	0.000398533	4.86881e+06	4.59083e+06	4.5004e+06	5.0297e+06	5.35146e+06	5.33229e+06	4.77107e+06	3.8303e+06	4.27906e+06	5.24045e+06	2.88968e+06	3.59303e+06	3.98508e+06	2.69756e+06	2.75936e+06	2.64837e+06	2.87202e+06	3.74291e+06	3.09128e+06
1-Palmitoyl-sn-glycero-3-phosphocholine	13.1165	1.19402	0.000708141	20999960	2.45821e+07	2.04827e+07	2.14259e+07	2.04009e+07	2.088e+07	2.11042e+07	2.02156e+07	2.04539e+07	2.0322e+07	1.65646e+07	1.72449e+07	1.94747e+07	1.54169e+07	1.9317e+07	1.97857e+07	1.49987e+07	1.486e+07	1.93304e+07
Sarcosine	1.02841	1.53001	0.000975783	74795.6	65977.9	62685.5	80402	72031.4	59086.8	64029.2	78420.9	44064.4	33195.1	38340.3	55633	44613.3	39390.9	18052	35809.8	61711.5	62596.4	47468.6
L-Norleucine	1.34834	1.55408	0.00175788	112707	109051	77035.4	116279	145097	156415	101039	117797	78515.8	66555.1	106956	80382.1	66627.2	63934.9	56691.9	52163.9	56022.3	111021	64574
Trimethylamine N-oxide	1.66978	1.44464	0.00986273	157418	155661	183813	174229	155496	177438	136857	196390	160184	180586	33431.5	102081	91206.3	99968.7	82617	134589	78355	192599	156322
1-Stearoyl-2-arachidonoyl-sn-glycerol	2.50308	0.657959	0.0399503	230740	253836	252933	223566	20570	259849	266766	250462	249216	242551	676050	290903	338295	275705	486694	264517	299556	250080	266500
1-O-(cis-9-Octadecenyl)-2-O-acetyl-sn-glycero-3-phosphocholine	1.19706	1.51939	0.0413141	47314.7	49438.5	54022.1	53094.4	131709	63279.4	47960.3	46519.8	49308.7	43404.8	18686.4	50023.9	47198.6	33860.2	36684.3	51741.7	35438.7	28791.8	51001.1
Acetylcarnitine	11.1004	0.632042	0.0502044	4.02369e+06	7.93663e+06	4.31423e+06	4.88497e+06	4.44287e+06	4.43566e+06	5.25302e+06	4.62687e+06	5.68047e+06	11633387	8.8628e+06	8.81506e+06	5.84629e+06	5.02043e+06	1.70433e+07	8.30563e+06	3.7715e+06	3.80194e+06	7.06038e+06
L-Palmitoylcarnitine	1.04806	0.54405	0.0527755	46113.6	35594.2	18800	34049.1	33249.4	22998.2	28912.5	16977.2	25954.2	27480.9	108510	64262	42523.1	35627.1	119267	50198.9	32028.6	20859.9	35648.6
(3-Carboxypropyl)trimethylammonium cation	1.11168	1.21044	0.0570554	159163	196257	177014	149278	223132	169395	182208	166746	220680	214554	137754	166441	157844	99935.3	201019	156183	86963.7	155530	132754
Taurocholate	1.02631	0.529096	0.0726327	37052.3	50535.4	51678.2	21858.7	35052.7	50309.8	33946	76524.8	133973	161957	9751.11	159213	33822	32117.2	110717	140289	80141.5	77343.3	225613
1-Myristoyl-sn-glycero-3-phosphocholine	1.55801	1.23272	0.0794109	242484	277442	335222	452570	183196	297828	257769	330562	406566	267094	203182	250311	368066	235369	209114	243149	205166	301488	226088
*BM8: Metabolic results of control male rats with12 h,BF8: Metabolic results of control female rats with 12 h
