# Supplementary material for: Analysis of sex difference in strychnine-intoxicated rat based on the combination of metabolic kinetics and metabolomics
Source: Biol Sex Differ. 2025 Nov 25;16:100. doi: 10.1186/s13293-025-00784-7 (PMC12648864; doi:10.1186/s13293-025-00784-7)
Supplement: Supplementary file 2 — Supplementary Material 2. [file 13293_2025_784_MOESM2_ESM.xlsx]

## Sheet: BM3vsTM3
Metabolites of male rats in the control and test group at 30 minutes
Name	VIP	Fold change	p-value	BM3-1	BM3-2	BM3-3	BM3-4	BM3-5	BM3-6	BM3-7	BM3-8	BM3-9	BM3-10	TM3-1	TM3-2	TM3-3	TM3-4	TM3-5	TM3-6	TM3-7	TM3-8	TM3-9	TM3-10
Oxindole	1.21436	0.460108	1.59645e-05	14678.6	21680.4	13803.8	19528.8	12679.1	17499.4	17327.7	17642.1	9321.88	10898	9348.4	7183.98	6025.2	2471.44	8415.03	7985.76	11033.2	5812.95	6088.38	6980
Thymine	2.05849	0.698389	0.000571893	70798.8	61700.2	73398.6	61410.1	64281.1	63335.7	70396.9	99378.9	85121.4	83425.7	46343.3	36056.2	39757.4	64142.6	63689.2	38187.6	60712.7	63355.5	47062.3	52785.2
1-Myristoyl-sn-glycero-3-phosphocholine	3.33273	1.56801	0.00391692	267778	185080	161791	158294	214034	156229	112162	150388	253573	205903	281402	186314	233328	283471	332750	437542	270133	241340	211938	446490
O-Acetyl-L-serine	1.97429	0.609357	0.00749455	81304	51755.5	54699.6	54652.6	52773.9	83223.4	81182.1	100136	61009.1	96135.8	27009.4	36233.8	22864.3	78667.5	54690.2	31550	74347.8	64888.1	31374.1	15205.4
1-Stearoyl-2-oleoyl-sn-glycerol 3-phosphocholine (SOPC)	19.7974	0.768287	0.0143023	1.01316e+07	9.6557e+06	8.86923e+06	6.77627e+06	7.25549e+06	5.52974e+06	7.7563e+06	1.07786e+07	6.78293e+06	7.18016e+06	8.15246e+06	6.53684e+06	6.32018e+06	7.25993e+06	7.31978e+06	5.99952e+06	3.93332e+06	5.69445e+06	6.76046e+06	4.03618e+06
1-Aminocyclopropanecarboxylic acid	1.61215	0.718711	0.0176992	52460	63798	88148.8	75157.2	95816.6	43165.2	40560.6	94053	45055	91167.6	45922.5	43057.6	44921.5	43907.1	59189.3	50143.6	44122.7	48808.6	55681	59712.1
Cytidine	1.01752	0.746136	0.0211293	22175.7	19543.1	33246.7	18782.5	21867.8	14579	28829.7	27666	27170.3	20322.5	20379.8	18608.8	14996.2	23066.4	24697	11173.4	11831.1	11594	18492.4	19893.5
1,2-dioleoyl-sn-glycero-3-phosphatidylcholine	2.17341	1.34401	0.0237069	205447	181289	230465	157578	168647	157218	165811	191626	123860	151358	216850	325586	218577	273733	177234	215970	169239	160165	372992	199223
MG(18:2(9Z,12Z)/0:0/0:0)[rac]	1.24972	0.84894	0.0428089	49670.2	49194	50573.6	63228.8	50357	43171.8	42314.3	57787.3	45185	48678.9	39198.2	39248.5	46332.8	56465.5	59173.9	37407.6	31638.7	38094.4	36308.8	40738.3
Glycodeoxycholic acid	1.01164	0.637118	0.0436956	14481.5	9785.59	11086	22056.5	17138.4	29710.8	34666.3	22063.6	11672.4	12543.4	9905.18	8517.96	8608.43	15124.2	9303.28	8711.63	11547.5	20126.9	20020.2	6131.79
Cyclohexylamine	5.35351	1.5594	0.0481517	946979	740822	568459	728676	641851	398461	1.15599e+06	662617	675185	297851	1.61557e+06	1.59896e+06	634463	878403	1.8236e+06	689101	939217	462328	1.4708e+06	517819
Pantothenol	1.84894	0.375516	0.0528403	73049.8	68122.3	64034.1	37484.3	174661	42517.4	12726.8	14302.4	15124.4	25262.5	39513.4	17984.5	7726.77	12637	14475.7	13511.6	22008.1	13435	10471.4	46240.8
NG,NG-dimethyl-L-arginine(ADMA)	1.42488	0.505836	0.060553	84734.2	44405.6	13304.6	55207.1	27430.6	47454.6	10713.3	11409.8	24232.7	14939.2	19930	11994.9	36815.2	23026.8	20832.9	17611.9	3668.79	5103.59	12495.7	17384.3
1-Stearoyl-sn-glycerol 3-phosphocholine	12.3899	0.893648	0.0724174	7.47576e+06	8.02721e+06	6.81025e+06	7.27182e+06	7.80789e+06	6.49835e+06	7.73122e+06	8.48378e+06	7.47126e+06	6.07781e+06	7.40211e+06	6.73244e+06	6.93049e+06	4.18652e+06	7.62437e+06	7.5335e+06	5.63483e+06	5.80402e+06	7.08172e+06	6.892e+06
Deoxycytidine	3.11914	0.915202	0.0946202	698245	647058	700342	667280	643948	653434	731294	719146	697818	656190	620323	564482	399927	633497	703486	639325	660351	783157	629041	603287
*BM3: Metabolic results of control male rats with 30 minute, TM3: Metabolic results of test male rats with 30 minutes

## Sheet: BM5vsTM5
Metabolites of male rats in the control and test group at 2 hours
Name	VIP	Fold change	p-value	BM5-1	BM5-2	BM5-4	BM5-5	BM5-6	BM5-7	BM5-8	BM5-9	BM5-10	TM5-1	TM5-2	TM5-3	TM5-4	TM5-5	TM5-6	TM5-7	TM5-8	TM5-9	TM5-10
Deoxycytidine	3.37746	0.808709	0.00119541	750203	725269	639258	647270	634847	637337	819784	734204	687572	615047	644828	442522	648986	560043	549268	609064	644076	488114	437222
Glycocholic acid	1.18606	0.466896	0.00268748	27257.6	3293.29	35157.5	26632.2	18998.6	22143.6	29021.4	24611	26968.1	4319.66	4849.21	10771	12724.3	7907.97	12205.1	16150.8	24939.8	1915.76	15277.1
Acetylcarnitine	23.4545	1.9636	0.00271434	4.33685e+06	4.28765e+06	3.66773e+06	4.47123e+06	4.02431e+06	2.95893e+06	3.20912e+06	3.76574e+06	3.30184e+06	5.64228e+06	5.27152e+06	1.31933e+07	3.9353e+06	6.95494e+06	6.21872e+06	8.62542e+06	6.5265e+06	1.23157e+07	5.54792e+06
epsilon-Caprolactam	1.66783	0.69212	0.00607766	151286	171459	109299	89835.8	158727	65164.3	99360.5	116545	119204	92950.4	88057.1	97631.3	58355.5	82919	79777.4	67136.3	95750.2	95624.5	73020.5
L-Alanine	2.45476	0.68242	0.00747314	207278	165519	161151	199811	201271	210277	357940	268010	166820	165659	82662.2	127118	184021	155396	168399	158733	171931	152249	103368
Phenylacetic acid	1.46007	1.15891	0.0115517	72820.8	79277.1	85330.2	80612.2	85696.2	84986.1	98062.5	94160.6	87820.2	106096	91708.6	91210.6	118471	112341	101798	80657.7	104460	101227	81957
Glycodeoxycholic acid	1.21304	0.525145	0.0135495	23827.3	10737.6	45900.4	69776.8	23848.7	33268.1	36327	39183.6	33939.2	14346.2	11631.3	11072.9	29637.3	14297.1	18667.5	24467.5	22409.9	3932.63	34393.6
L-Tryptophan	1.14381	0.635515	0.0186696	38511.1	38762.3	19337.3	32966.7	20654.5	33942.4	34320.9	35868.4	32481.2	35884.3	23668.9	15260.1	42885.8	21007.6	20870.6	15778.1	8395.91	6706.75	12090.8
1-Palmitoylglycerol	1.68116	0.608136	0.0236521	55579.2	59350.6	61231.3	59981.8	67994.6	56825.9	55501.3	65461	61323.7	65158.8	73502.9	72112.4	65506.4	12542.2	14585.1	15769.9	24003	10744.8	13151.8
Creatinine	1.47761	1.30387	0.0297588	44761	51106	66598.9	44843.9	50688.3	44336	46227.9	47630.6	55360.2	51260.1	48190.7	60087.3	106064	66175.1	62369.1	50466.7	61307.2	87075.9	61190.4
L-Proline	2.1955	0.709379	0.0308769	273357	185571	238233	277464	184490	276490	232228	192593	185595	171504	138928	116331	347101	153805	168645	150489	145248	51598.3	169023
Cytosine	2.94705	0.86056	0.0315228	1.31523e+06	1.1972e+06	1.01513e+06	961531	979160	973177	1.30173e+06	1.0845e+06	967937	1.06053e+06	1.05158e+06	940866	1.03087e+06	924341	961369	1.00168e+06	1.00806e+06	724929	662108
Linoleic acid	1.20427	0.475275	0.0447523	55431.8	18925	15909.6	20485.8	16544.6	10859.6	13862.9	26104.3	19391.4	17295.9	23780.4	24604.4	20638.6	3808.87	2831.46	3105.91	2493.04	3717.08	2028.57
Sarcosine	1.32557	0.64004	0.0466869	59743.5	40717.7	67018.9	58144.4	54116.5	105249	86628.4	60118.6	41732.8	41067.8	26574	23878.6	105192	39284.5	38300.9	47138.2	38706.9	7745.21	39937.5
1-Palmitoyllysophosphatidylcholine	1.55643	1.15529	0.0496617	93161.1	101334	70849.1	88893.5	96181.7	112442	129345	95996.6	95600.2	101186	120159	89516.4	114606	120808	145530	102856	123630	106031	110174
D-Proline	5.28768	0.710862	0.0497438	1.11296e+06	826681	1.17519e+06	492199	1.16839e+06	1.57428e+06	1.63475e+06	1.57448e+06	918166	706649	430957	490095	1.32767e+06	773611	599441	1.1731e+06	1.16575e+06	677605	930418
Cholecalciferol (Vitamin D3)	1.02239	1.57751	0.0511867	13580	13930.3	16325.1	14871	14170.7	16117.2	13789.9	13025.5	15617.2	14278.2	16930	8095.67	9500.9	44464.8	32725.3	21714.5	23480.6	21553	37620.5
N-Docosanoyl-4-sphingenyl-1-O-phosphorylcholine	1.28258	1.40897	0.0540567	17190.2	26466.7	28985.2	19906.5	35330.8	23650	23758	25113.1	11833.1	24834	24307.9	12042.9	27341.5	41045.1	26186.9	37213	39550.3	46347.6	53387.3
1-Methylnicotinamide	1.25225	1.34699	0.0658279	42959.7	37573.3	29812	29225.9	46272	27756.9	41307.9	35043.2	33503.9	32520	73638.1	32202.5	69200.7	42820.6	47337.5	38709.2	21510.3	67028.5	59131.8
Dioctyl phthalate	1.07626	1.75843	0.0807978	20869	21533	9796.37	10900	9857.62	9805.92	20451.6	13281.6	9817.52	15396.2	54353.5	49004.6	21530.9	16519.2	18451.1	9414.34	9263.23	14787.4	38070.1
*BM5: Metabolic results of control male rats with 2 hour, TM5: Metabolic results of test male rats with 2 hour

## Sheet: BM8vsTM8
Metabolites of male rats in the control and test group at 12 hours
Name	VIP	Fold change	p-value	BM8-1	BM8-2	BM8-4	BM8-5	BM8-6	BM8-7	BM8-8	BM8-9	BM8-10	TM8-1	TM8-2	TM8-3	TM8-4	TM8-5	TM8-6	TM8-7	TM8-8	TM8-9	TM8-10
1-Stearoyl-sn-glycerol 3-phosphocholine	21.3291	0.222352	1.26789e-06	7.52618e+06	7.65648e+06	2.39801e+06	6.81716e+06	9.53484e+06	7.73323e+06	5.33147e+06	6.0837e+06	4.96648e+06	1.75358e+06	815890	985100	197458	1.71358e+06	1.85646e+06	1.17016e+06	1.2917e+06	2.62212e+06	1.93507e+06
Lathosterol	5.64999	3.04859	2.96556e-06	120495	114248	162272	126169	20840.9	217471	228239	186744	121811	316751	639577	486493	486231	477381	379662	240853	366757	471013	533014
L-Alanine	2.54185	0.549504	9.80598e-06	212247	213211	144667	176009	249689	238838	202880	224286	243166	133341	128743	149923	128256	90318.3	89019.3	75488.3	97467.8	90393.4	180163
D-Proline	5.93229	0.557182	3.2944e-05	1.03123e+06	1.11993e+06	1.04962e+06	1.11069e+06	1.2119e+06	1.67483e+06	1.28414e+06	1.42763e+06	1.35289e+06	830492	159132	559447	564963	756216	772877	796606	890629	741772	900611
N-Docosanoyl-4-sphingenyl-1-O-phosphorylcholine	1.88748	2.18357	6.88981e-05	23710.9	27562.5	34386.9	21419.8	3013.71	25617.4	29597.7	34062	32528.7	70588.8	67103.2	57089.7	59864.4	48432.8	66633.4	43810.7	53986.6	23263.5	71860.2
L-Tryptophan	1.02624	0.527877	0.00014031	39496.3	28532	22980.5	29725.8	47230.8	33628.7	28571.5	37115.5	20529.7	17138.7	11319.9	13960.7	13149.1	16700	21593.7	14517.7	17297	28119.4	15013.3
Tangeritin	1.05014	0.0231307	0.00029889	34972.9	6553.43	17715	11023.2	22452	17569.2	5552.37	6698.81	6904.99	228.256	231.272	309.309	356.287	408.993	478.962	77.4244	149.825	582.91	503.52
1-O-(cis-9-Octadecenyl)-2-O-acetyl-sn-glycero-3-phosphocholine	1.73017	0.392378	0.000795612	47314.7	49438.5	54022.1	53094.4	131709	63279.4	47960.3	46519.8	49308.7	23648.3	14044.6	24801.2	19212.1	26303.7	27323.2	23220.5	26297.8	40402.4	11326.9
Cytosine	3.10824	0.767033	0.00118347	1.02419e+06	1.05799e+06	1.04276e+06	1.02994e+06	1.33661e+06	967145	1.0156e+06	1.04114e+06	1.03827e+06	799615	883854	686745	678076	649706	645708	788587	1.05249e+06	859056	1.09834e+06
S-Methyl-5'-thioadenosine	1.15608	0.670801	0.00125014	55621.2	105457	94196.4	83310.3	123400	107776	80138.2	82249	106137	90359.9	65350.7	76961.1	44895.6	56841.7	56665.2	48930	59855.1	74122.2	50820.1
L-Norleucine	1.27624	0.671051	0.00362346	112707	109051	77035.4	116279	145097	156415	101039	117797	78515.8	62728.7	60594	43617.6	61811.3	82681.9	72662.1	103845	91498.4	111783	64781
L-Pyroglutamic acid	1.46251	0.551825	0.00517043	89027.5	87786.9	222014	80998.4	127522	163548	92472.6	72443.9	83662.6	60214.3	63707.4	66480.3	65040.4	65997.6	59855.5	50870.5	55668.3	74315.1	62931.7
L-Proline	1.87557	0.68116	0.00947538	275852	144892	187161	224392	342187	250664	185227	231651	180505	105142	97405.4	134345	97838.8	174055	153747	204130	157852	242213	164013
Thioetheramide-PC	17.471	0.799113	0.0130838	3.73244e+07	4.24131e+07	3.84127e+07	3.79389e+07	2.67825e+07	5.66114e+07	5.22352e+07	3.90499e+07	4.08615e+07	3.80257e+07	2.75947e+07	3.04441e+07	3.41984e+07	3.28679e+07	3.53012e+07	3.07012e+07	2.88081e+07	3.42539e+07	3.77761e+07
Acetylcarnitine	13.8444	1.25668	0.0131208	4.02369e+06	7.93663e+06	4.31423e+06	4.88497e+06	4.44287e+06	4.43566e+06	5.25302e+06	4.62687e+06	5.68047e+06	6.63272e+06	7.36997e+06	7.39494e+06	6.58297e+06	5.53532e+06	6.42671e+06	6.90552e+06	4.68923e+06	5.69279e+06	6.43935e+06
Nicotinamide	6.02642	0.364789	0.0133963	297571	644772	346689	929271	1.98436e+06	444942	767641	554550	502603	361518	99423.2	255253	238674	314293	172903	403155	326453	309360	142367
PC(16:0/16:0)	1.62047	0.784303	0.0197326	485026	492497	508761	432030	623978	509526	322709	316661	640346	355045	301503	321856	489833	390243	428522	327938	364522	377464	417782
N-Palmitoylsphingosine	2.4682	1.47639	0.0206181	65383.8	84077.2	138221	135978	20873	134571	154467	81266.1	190321	196448	201783	142886	147997	139590	222178	105499	176563	124218	191729
1-Myristoyl-sn-glycero-3-phosphocholine	3.74487	1.42132	0.0305789	242484	277442	335222	452570	183196	297828	257769	330562	406566	504885	256684	269133	499031	438726	588776	408625	298229	415843	716116
Pyroglutamic acid	1.47428	0.680483	0.0602675	186409	138143	197059	259619	285388	397503	194054	143334	329938	129229	236783	137640	150042	142892	119623	111839	109223	350898	123400
*BM8: Metabolic results of control male rats with 12 hour, TM8: Metabolic results of test male rats with 12 hour
