# Supplementary material for: Analysis of sex difference in strychnine-intoxicated rat based on the combination of metabolic kinetics and metabolomics
Source: Biol Sex Differ. 2025 Nov 25;16:100. doi: 10.1186/s13293-025-00784-7 (PMC12648864; doi:10.1186/s13293-025-00784-7)
Supplement: Supplementary file 3 — Supplementary Material 3. [file 13293_2025_784_MOESM3_ESM.xlsx]

## Sheet: BF3vsTF3
Metabolites of female rats in the control and test group at 30 minutes
Name	VIP	Fold change	p-value	BF3-1	BF3-2	BF3-3	BF3-4	BF3-5	BF3-6	BF3-7	BF3-8	BF3-9	BF3-10	TF3-1	TF3-2	TF3-3	TF3-4	TF3-5	TF3-6	TF3-7	TF3-8	TF3-9	TF3-10
1-Palmitoylglycerol	2.11983	0.32786	5.33019e-06	75997	71168.5	71838.2	53601.9	55598.1	60752.5	54646.9	59573.9	55315.4	55387.8	15065.1	13688.3	10380.4	9996.59	9689.02	8522.77	9546.84	13706.4	54640.1	56031.2
L-Tryptophan	1.02597	0.548558	0.000202891	32664.2	32292.5	29499	23279.9	30346.6	26367.1	26738.5	34770.6	24551.2	20323.2	16095.7	8651.7	4779.22	18181	9544.05	17908.6	22339.1	15259.9	11426.4	29867.3
Lathosterol	4.96069	2.48128	0.000969136	128856	136369	120767	128779	124882	127425	164314	163499	162292	118017	362694	482518	364439	574797	241523	341659	478218	378678	164661	23077.7
1,2-dioleoyl-sn-glycero-3-phosphatidylcholine	1.80925	0.740861	0.00160135	241184	249265	242409	208994	174028	183465	201748	234071	228069	139456	194577	153309	170702	188717	113829	167275	133120	133773	184015	118484
Cholecalciferol (Vitamin D3)	1.43841	1.92131	0.00206803	12808.2	19169.5	14141.2	16578.7	18602.9	18839.9	11185.8	20197.4	20025.8	31320.6	40485.7	37823.2	46359.1	44291.3	46333.1	49609.5	29391.3	32704.7	15659.3	8693.46
D-Pipecolinic acid	1.64288	2.23145	0.00440249	23274.4	18552.3	21255.3	20441.8	36336.1	22006.2	29078.3	36418.1	32646.9	29746.2	41603.7	12721.8	19201.8	72491.7	70934.9	30142.4	74646.1	94865.5	93646.1	91692.5
Acetylcarnitine	17.5215	1.5891	0.00616734	2.42331e+06	4.31328e+06	5.47315e+06	4.11534e+06	3.3485e+06	4.83582e+06	7.28671e+06	4.70768e+06	4.39623e+06	4.86071e+06	2.91529e+06	6.43149e+06	1.01374e+07	5.55158e+06	6.87307e+06	6.87743e+06	9.53983e+06	6.2439e+06	6.9087e+06	1.12395e+07
Sarcosine	1.0003	0.599898	0.00703961	55197.3	53756.6	57957	61151.5	45665.5	65991.9	22272.9	37376.9	33477.5	30575.2	51314.2	20011.2	8112	32251.1	26736	33773.4	23802.9	30331.9	13357.8	38315.6
Sphinganine	1.16045	1.98509	0.0160848	13381.5	8102.46	12262.8	10663.5	17882.2	15888.6	20578.6	11144.1	12957.8	29027.9	15489.7	33309.4	69526.1	25106.2	37029.3	13111.6	26384.8	21430.1	42217.2	17909.4
L-Pipecolic acid	3.75288	0.70346	0.0173942	725891	709224	744059	713781	1.00261e+06	738786	665966	855595	648112	831226	648080	297348	162900	635819	615541	593920	397993	557670	378800	1.08302e+06
L-Proline	1.87565	0.551877	0.0178899	190779	246022	111590	162940	88759	152174	57990.3	90755.4	102344	88533.5	145570	47203.2	25557.2	88049.5	81081.5	67241.3	46125.8	54338.4	29714.8	128081
L-Palmitoylcarnitine	2.74093	2.51971	0.0191062	31694.3	28904.9	51645.5	35823.9	52888.6	84258.8	64719.4	83828.5	32746.3	102658	53493.4	72987.3	43290.9	77845.9	117430	87356.8	319223	319245	192738	150529
1-Oleoyl-sn-glycero-3-phosphocholine	3.38164	0.84451	0.021832	4.42489e+06	3.62081e+06	3.6481e+06	3.83552e+06	2.72198e+06	3.22479e+06	2.59013e+06	3.2372e+06	3.09203e+06	3.13892e+06	3.10646e+06	2.95449e+06	2.32107e+06	2.7524e+06	2.42297e+06	3.39566e+06	2.70008e+06	2.85598e+06	2.48908e+06	3.32193e+06
L-Norleucine	1.26057	0.639381	0.0245755	88486.5	95476	84853.3	55860.5	68182.3	99425.1	39436.9	71293.7	60367.3	46545	60589	22030.7	13456.8	56042.5	50540.7	46048.1	42730.7	40302.8	19318.4	102854
1-Myristoyl-sn-glycero-3-phosphocholine	1.50042	0.795608	0.0314789	283796	299044	242407	290803	241226	203722	184768	249503	296228	162421	258761	241643	234883	235522	180741	181393	151687	178830	184219	104676
Chenodeoxycholate	1.15863	2.2082	0.0334819	10993.7	2333.33	7999.17	15573	18416.4	26687.7	8872.53	14650.7	20616.3	16376	11378.8	22044.1	12171.1	16708.7	22928.2	18807.5	28865.5	82016.9	54281.6	45507.7
epsilon-Caprolactam	1.26727	1.26321	0.0399991	62606.1	61876.9	88141.3	85613.4	76539.2	67309	54694.2	78207.5	76990.9	63420.6	107590	65764.1	90251.8	61255.9	146624	75520.1	76464.3	96543.3	95560.2	88124.9
1-Stearoyl-sn-glycerol 3-phosphocholine	14.3349	0.676458	0.047328	8.58014e+06	7.74882e+06	8.35397e+06	3.97295e+06	7.37073e+06	7.77681e+06	1.11701e+07	8.10722e+06	9.24551e+06	8.06283e+06	6.35685e+06	2.93538e+06	3.73976e+06	4.80719e+06	2.5452e+06	1.28062e+06	5.91257e+06	4.46294e+06	1.00239e+07	1.23155e+07
Sphingosine	1.24628	2.42774	0.0493982	13797.9	8082.55	12050.9	10989.4	10654.3	9758.59	32538.5	13060.3	13859.6	18623.4	13128.3	49182.3	104055	18245.4	29352.6	9017.74	20439.7	19226.1	65569.8	19958.8
*BF3: Metabolic results of control female rats with 30 minutes,TF3: Metabolic results of test female rats with 30 minutes

## Sheet: BF5vsTF5
Metabolites of female rats in the control and test group at 2 hour
Name	VIP	Fold change	p-value	BF5-1	BF5-2	BF5-3	BF5-4	BF5-5	BF5-6	BF5-7	BF5-8	BF5-9	BF5-10	TF5-1	TF5-2	TF5-4	TF5-5	TF5-6	TF5-7	TF5-8	TF5-10
L-Palmitoylcarnitine	2.61159	1.71302	0.000136894	68934.7	57455.4	85429.3	79061.3	49044.4	72638.4	78405.8	54143.3	47994.9	73756.5	130441	120832	68073	137064	97639.4	90659.9	123732	145438
1-Myristoyl-sn-glycero-3-phosphocholine	3.05988	0.62021	0.000978427	257687	251970	245760	310245	237078	186174	194504	260616	274398	136761	143008	145257	236486	118746	136594	86707.7	156166	145607
L-Pyroglutamic acid	1.42943	1.1684	0.00584342	85898.8	72928.3	103280	89951.8	81817	88322.7	85146	86205.5	77455.9	89709.5	112734	95588.3	84095.3	102876	115866	108663	92483.6	92225.9
Tangeritin	1.48957	3.04488	0.00833664	4705.47	11674	6393.31	24560.6	23159.7	10985.3	4560.31	3596.97	4099.79	15130.6	49637.4	28359.4	16068.1	20743.9	78943.9	36303.4	15638	19492.8
Phenylacetic acid	1.35119	0.789254	0.00904646	108040	100856	118479	141382	105040	145294	99294	116297	93871.2	77844	86043.6	99608.8	78730.7	73714.9	90013.9	84314.4	89005.9	97150.3
1-Stearoyl-sn-glycerol 3-phosphocholine	21.1565	1.47757	0.010654	7.95211e+06	7.1159e+06	7.31498e+06	8.35132e+06	9.23556e+06	7.43345e+06	8.7049e+06	3.86406e+06	7.73923e+06	8.37854e+06	1.86667e+07	1.03376e+07	1.33414e+07	8.37707e+06	1.2796e+07	1.0453e+07	8.19666e+06	7.77418e+06
DL-Phenylalanine	1.36042	1.31876	0.0113262	40124.8	34626.6	32401.3	47069.9	47909.4	43808	33526.3	32403.4	61981.2	36265.7	56913.7	43884.7	54978.6	42312.4	46611.1	68382.1	52453.4	67140.7
Trigonelline	4.2919	0.638479	0.015931	522122	393025	900576	359145	460044	851255	509250	502399	699578	385049	448143	342955	384530	241546	410786	469275	352819	201364
Nobiletin	1.62442	3.90083	0.0318472	5915.99	9958.87	6098.72	26106	19036.3	12006.9	4626.04	5314.7	6827.55	15040	51902.2	28499.1	20802.8	21923.3	144505	44220.4	17816.6	16509.6
D-Pipecolinic acid	1.78246	1.81664	0.0320095	24618.7	17181.2	18986	25051.1	34186.5	23843.3	34340.5	36447.2	41928.1	23245.2	88767.4	20652.6	25952.1	27536.8	25373.8	54212.4	83405.6	80776.5
7-Oxocholesterol	1.46819	0.677014	0.0336802	142204	87103	54608.6	125703	97767.1	103864	76477	57221	109721	100473	100391	60795.5	101997	52018.6	87170.2	47756.3	31708.8	35478.7
Deoxycytidine	3.99643	1.14784	0.0435316	643009	545866	555897	662749	736131	651867	652450	669968	722786	622829	851034	733195	749051	927587	777114	693490	523747	680062
Sphingomyelin (d18:1/18:0)	2.53431	1.14173	0.0482611	273535	257173	259500	335877	336610	375911	288103	372177	348855	339229	303897	335475	425274	387060	375973	413035	350213	320011
Pantothenate	1.12651	1.38438	0.0530649	37834	16410.5	29561.6	8035.14	50551.9	29538.1	32519.1	28419.3	33403.4	27627.8	34811.8	33295.2	59813.8	42418.4	28601.4	56223	35406.6	34927.1
Creatinine	2.04801	1.40558	0.0670269	62950.9	55783.2	85384.6	71030.2	125142	73930.6	64090.2	56811.9	71411.8	106151	191449	132916	61658.8	121622	67716.8	64679.7	109093	119722
Urea	2.79445	1.11635	0.0720908	490260	392355	479524	468970	547808	562034	435333	398883	531770	442180	462876	526233	487506	501028	559645	655689	562760	485618
Pyroglutamic acid	2.04546	1.26884	0.0738593	195397	141879	222024	166096	194973	185807	213943	82728.5	175463	65774.2	226611	184987	193672	224776	297039	156905	177710	207170
Cytosine	3.99514	1.10841	0.0866414	1.0848e+06	895296	961227	1.03882e+06	1.05725e+06	1.01955e+06	984776	965773	930864	1.00808e+06	1.23027e+06	1.07098e+06	1.04432e+06	1.37965e+06	1.26754e+06	987251	840469	999351
L-Norleucine	1.56247	1.28002	0.0900052	58140.9	59286.5	31299	60045.6	99266.7	74167.8	57031.7	80492.1	107353	76278.3	85258.9	130109	96032.2	92835.1	70378.8	110759	51257.7	83621.3
L-Pipecolic acid	3.88311	1.16156	0.0998888	623350	708007	531361	766029	1.05294e+06	701212	716596	855712	705330	843144	1.09706e+06	723533	750717	779335	1.04297e+06	1.0101e+06	779615	789443
*BF5: Metabolic results of control female rats with 2 hour, TF5: Metabolic results of test female rats with 2 hour

## Sheet: BF8vsTF8
Metabolites of female rats in the control and test group at 12 hour
Name	VIP	Fold change	p-value	BF8-1	BF8-2	BF8-3	BF8-4	BF8-5	BF8-6	BF8-7	BF8-8	BF8-9	BF8-10	TF8-1	TF8-2	TF8-3	TF8-4	TF8-5	TF8-6	TF8-7	TF8-8	TF8-10
D-Proline	8.63241	1.69866	0.0010128	692074	210944	797124	487555	789097	553361	879902	779591	1.07622e+06	1.09203e+06	1.08747e+06	1.39141e+06	849212	1.00249e+06	1.23457e+06	1.0547e+06	1.57503e+06	1.79845e+06	1.25536e+06
L-Tryptophan	1.18096	1.7415	0.00122966	6653.15	17085.9	17393.2	16949	19706.6	7853.54	14764.7	19500.5	25930.6	10149.2	31646	13693	31638	29008.6	18228.2	28448.5	24291.1	34462	33070
Tangeritin	2.5963	9.48868	0.00377515	8558.73	3339.11	6205.25	7466.15	2974.38	5191.17	7091.92	5975.32	7526.14	9221.97	19755.4	45792.4	49075.3	86322.5	27618.3	64136.9	30562.5	184889	34553.6
L-Leucine	3.18605	1.37571	0.00391659	204364	252695	319702	229689	260303	284053	242676	87827.5	315085	327367	309977	424511	292739	348708	348726	337973	335207	429914	297006
L-Methionine	1.10205	1.5672	0.00424068	23097.8	8541.64	18870.5	13961.6	7411.13	14350.5	14336.2	15963.8	15764.1	17456.9	18817.2	21306.7	25835.9	17939.8	20643.2	17982.8	26486.4	38794.5	23419.4
Nobiletin	2.8641	11.0281	0.00595127	8677.19	4096.66	6382.74	6864.15	4211.14	5741.69	7716.28	5830.04	7945.14	9473.13	21879.1	41613.7	54785.4	99444.3	38618.4	96386.5	37772.2	239331	34547.2
L-Proline	2.4222	1.5605	0.00815771	70865.7	60211.1	103124	118736	131715	39272.6	79234.5	134341	153882	97587.9	219725	96034.5	157479	132158	124743	189289	126927	126540	216066
L-Phenylalanine	1.00054	1.31729	0.0120952	46210.5	41926.9	15125.7	35937	12847.4	34073.8	35173	33599.1	38158.3	36208.8	42846.4	39481.6	41583.6	40997.9	40800.3	45750.3	47573.8	48689.2	42636.3
1-Palmitoylglycerol	1.0526	1.17103	0.0181349	71684.7	52384.4	51918	57722.1	53454.8	66913.8	57011.3	61038	43184.9	63852.4	76398	67422.7	64898.4	58204.9	61524	66868.5	59263.3	73211	82604.7
Sphingomyelin (d18:1/18:0)	2.61639	1.18924	0.0201824	244058	330884	346566	364172	292229	386181	307361	312566	319187	300815	411929	410866	383925	401559	503739	295266	363342	314060	344640
L-Norleucine	1.27461	1.29811	0.0244242	66555.1	106956	80382.1	66627.2	63934.9	56691.9	52163.9	56022.3	111021	64574	107291	60586.5	98135.6	97388.6	80043.9	92877.8	85253.1	113324	112035
1-Myristoyl-sn-glycero-3-phosphocholine	2.58565	0.766995	0.0300157	267094	203182	250311	368066	235369	209114	243149	205166	301488	226088	234786	228003	129780	235132	138230	243302	163005	109179	250553
L-Pipecolic acid	3.98805	1.27571	0.0301468	299839	667247	688369	690858	791885	311993	722782	727274	730306	716187	1.07683e+06	650311	942560	696758	722756	861387	686253	764604	885464
Lathosterol	2.87991	0.60204	0.0312982	101208	298639	95794.4	253643	216359	333142	111938	184971	177789	72655	109332	81800.7	86316.7	144021	90846.4	116334	148286	133857	89510.4
1-Stearoyl-sn-glycerol 3-phosphocholine	17.0958	1.39742	0.0327276	8.26751e+06	6.59512e+06	7.79614e+06	3.61529e+06	7.81539e+06	8.33596e+06	4.29063e+06	7.76852e+06	8.10572e+06	4.12494e+06	1.70738e+07	9.7499e+06	7.63813e+06	7.80702e+06	7.89947e+06	8.7785e+06	8.07334e+06	9.24001e+06	7.64625e+06
Sarcosine	1.14834	1.35371	0.0443366	33195.1	38340.3	55633	44613.3	39390.9	18052	35809.8	61711.5	62596.4	47468.6	82954.9	49801.7	77736.1	45763.5	33248	47327.2	60150	56954.7	78246.6
Creatinine	1.60111	1.39178	0.0718335	68098.8	43737.7	45009.6	54333.6	59636.7	63750.2	72465.6	46095.3	53258.7	59962.2	59742.5	87955.9	65830.5	55338.9	92067.5	65944.7	60447.2	165595	56484.5
L-Alanine	2.39473	1.32609	0.0763858	347595	109326	269714	170036	113930	168980	171245	144037	191342	189606	209791	368938	259820	185733	211694	178630	290264	334638	199234
Thioetheramide-PC	23.5708	1.1574	0.0838448	2.75263e+07	1.67749e+07	2.28709e+07	2.87424e+07	2.309e+07	2.47739e+07	2.56214e+07	2.39326e+07	2.55812e+07	2.75591e+07	2.39194e+07	2.69783e+07	2.08428e+07	2.5087e+07	2.67256e+07	2.68451e+07	3.30864e+07	3.79127e+07	3.53438e+07
epsilon-Caprolactam	1.23537	0.793033	0.0865156	62621	62125.6	116121	144529	82217.6	100091	63009.9	101232	93805	58433.6	85788.9	62763.6	69574.4	73089.4	81900.6	70118.7	71390.6	47511.7	68931.4
*BF8: Metabolic results of control female rats with 12 hour, TF8: Metabolic results of test female rats with 12 hour
