# Supplementary material for: Analysis of sex difference in strychnine-intoxicated rat based on the combination of metabolic kinetics and metabolomics
Source: Biol Sex Differ. 2025 Nov 25;16:100. doi: 10.1186/s13293-025-00784-7 (PMC12648864; doi:10.1186/s13293-025-00784-7)
Supplement: Supplementary file 4 — Supplementary Material 4. [file 13293_2025_784_MOESM4_ESM.xlsx]

## Sheet: TM3vsTF3
Metabolites of male and female rats in the test group at 30 minutes
Name	VIP	Fold change	p-value	TM3-1	TM3-2	TM3-3	TM3-4	TM3-5	TM3-6	TM3-7	TM3-8	TM3-9	TM3-10	TF3-1	TF3-2	TF3-3	TF3-4	TF3-5	TF3-6	TF3-7	TF3-8	TF3-9	TF3-10
1-Oleoyl-sn-glycero-3-phosphocholine	10.251	1.76949	1.42836e-09	4.32399e+06	5.35604e+06	5.50863e+06	5.08492e+06	5.49926e+06	5.60337e+06	4.6989e+06	4.39751e+06	5.12156e+06	4.51809e+06	3.10646e+06	2.95449e+06	2.32107e+06	2.7524e+06	2.42297e+06	3.39566e+06	2.70008e+06	2.85598e+06	2.48908e+06	3.32193e+06
Thioetheramide-PC	21.7468	1.62133	1.84693e-08	2.3231e+07	2.178e+07	2.68865e+07	2.63747e+07	2.54388e+07	2.67251e+07	2.19205e+07	2.60916e+07	2.45024e+07	2.68235e+07	1.38559e+07	1.23459e+07	1.41602e+07	1.53755e+07	1.26983e+07	1.38165e+07	1.73086e+07	1.798e+07	1.67327e+07	1.97814e+07
1-Stearoyl-2-hydroxy-sn-glycero-3-phosphocholine	28.7935	0.53537	4.69438e-08	1.34383e+07	1.18896e+07	1.12387e+07	1.24466e+07	1.60283e+07	1.47255e+07	1.00869e+07	1.34262e+07	1.78818e+07	1.19779e+07	2.72097e+07	2.3798e+07	2.3824e+07	2.71483e+07	1.97401e+07	2.65937e+07	2.83936e+07	2.6008e+07	2.72919e+07	1.86803e+07
1-Stearoyl-2-oleoyl-sn-glycerol 3-phosphocholine (SOPC)	24.7716	0.415903	7.95735e-08	8.15246e+06	6.53684e+06	6.32018e+06	7.25993e+06	7.31978e+06	5.99952e+06	3.93332e+06	5.69445e+06	6.76046e+06	4.03618e+06	1.48174e+07	1.58583e+07	1.10857e+07	1.80327e+07	1.60423e+07	1.48046e+07	1.643e+07	1.45842e+07	1.83479e+07	9.10162e+06
PC(16:0/16:0)	3.08889	2.09017	1.77245e-06	313980	337775	355411	484844	336638	376223	323634	339012	293395	384087	159055	140849	112321	156059	143755	154858	138136	177932	164129	348937
1-O-(cis-9-Octadecenyl)-2-O-acetyl-sn-glycero-3-phosphocholine	1.33417	2.30855	2.4157e-06	60147.4	64982.8	69097.6	61550	60075.1	61755.1	74654.7	79787.1	53246.5	71646.9	39095.6	27507.5	23449.6	11239.8	8583.65	38720.7	22180.7	31266.2	61687.3	20838.5
5-Methylcytosine	2.57473	0.484413	6.82738e-06	102072	54368	81645.1	137004	123360	76921	78709.3	152542	62269.9	69639.5	226593	231499	152926	247261	227523	162812	156987	207754	173756	150347
1-Palmitoylglycerol	1.40827	2.85071	2.65274e-05	51420.9	57655.7	52058.8	62030.6	81048.8	43992	52189.1	55946	58087.6	59322.9	15065.1	13688.3	10380.4	9996.59	9689.02	8522.77	9546.84	13706.4	54640.1	56031.2
N-Docosanoyl-4-sphingenyl-1-O-phosphorylcholine	1.82879	0.300652	7.65198e-05	14526.7	25825.5	23615.3	25038.3	25553.8	24696.9	17584.5	23624.1	20046.9	22093.9	89325.7	103158	81691.1	73644	67303.3	87545.1	105477	96387.7	22303.3	13575.5
Cholecalciferol (Vitamin D3)	1.17566	0.423293	0.000370626	15435.8	11575.6	8083.41	17592.5	15496.9	23933.8	6197.21	15354	16571.3	18483.7	40485.7	37823.2	46359.1	44291.3	46333.1	49609.5	29391.3	32704.7	15659.3	8693.46
MG(18:2(9Z,12Z)/0:0/0:0)[rac]	1.21052	3.09533	0.000506409	39198.2	39248.5	46332.8	56465.5	59173.9	37407.6	31638.7	38094.4	36308.8	40738.3	4435.06	4716.96	3462.69	4833.42	5244.58	3030.18	5935.15	4265.34	54804.5	46448.5
Androstendione	1.49867	0.555386	0.000560749	76040.3	33390.5	38770	40004.3	60534.6	49161.4	65817.2	48660.7	29558.6	46652.4	67030.2	73838.1	130568	67388.3	73681.4	135315	92801.3	90744.2	83714.2	64650.2
1-Palmitoyl-sn-glycero-3-phosphocholine	10.0402	1.24234	0.000683541	2.08812e+07	1.98968e+07	2.18609e+07	2.12279e+07	2.27683e+07	2.06622e+07	2.15051e+07	2.06644e+07	2.78445e+07	2.09936e+07	1.77147e+07	1.7134e+07	1.54989e+07	1.62602e+07	1.41237e+07	1.51548e+07	2.10059e+07	1.81549e+07	1.98504e+07	2.08237e+07
7-Oxocholesterol	1.29249	1.99616	0.000814643	92241	103283	59311.5	102940	173928	108641	47446.2	80476.5	85636.1	120234	79212.5	62876.4	57016.4	62450	35863.3	45987.9	30927.6	37888.2	36015.1	39769
Lathosterol	3.6478	0.407285	0.00109168	196485	114175	110431	117304	142425	145719	128590	154091	122526	158020	362694	482518	364439	574797	241523	341659	478218	378678	164661	23077.7
Trigonelline	3.12901	1.92921	0.00120455	905292	432434	543341	415875	960036	749691	593907	639668	325834	602692	376514	278315	493896	240564	239500	413596	532249	303532	131879	187520
1,2-dioleoyl-sn-glycero-3-phosphatidylcholine	1.4677	1.49542	0.00488157	216850	325586	218577	273733	177234	215970	169239	160165	372992	199223	194577	153309	170702	188717	113829	167275	133120	133773	184015	118484
(3-Carboxypropyl)trimethylammonium cation	1.13478	1.41183	0.00565179	199569	152272	200005	144256	165722	154737	195468	237118	188619	305102	100796	142586	165412	106438	151089	101552	150348	110081	185846	161984
1-Myristoyl-sn-glycero-3-phosphocholine	1.67992	1.49804	0.0068327	281402	186314	233328	283471	332750	437542	270133	241340	211938	446490	258761	241643	234883	235522	180741	181393	151687	178830	184219	104676
Cyclohexylamine	3.55702	1.86839	0.0148137	1.61557e+06	1.59896e+06	634463	878403	1.8236e+06	689101	939217	462328	1.4708e+06	517819	521071	393718	381298	342827	172797	666917	1.13843e+06	670938	729563	671971
*TM3: Metabolic results of test male rats with 30 minutes, TF3: Metabolic results of test female rats with 30 minutes

## Sheet: TM5vsTF5
Metabolites of male and female rats in the test group at 2 hours
Name	VIP	Fold change	p-value	TM5-1	TM5-2	TM5-3	TM5-4	TM5-5	TM5-6	TM5-7	TM5-8	TM5-9	TM5-10	TF5-1	TF5-2	TF5-4	TF5-5	TF5-6	TF5-7	TF5-8	TF5-10
1-Stearoyl-2-oleoyl-sn-glycerol 3-phosphocholine (SOPC)	24.1905	0.388409	1.39286e-06	8.67652e+06	6.17362e+06	6.99989e+06	6.32089e+06	7.02334e+06	7.23676e+06	3.59203e+06	4.07927e+06	4.77646e+06	4.33504e+06	1.70949e+07	1.70486e+07	2.07287e+07	1.62562e+07	1.64256e+07	1.3272e+07	1.08655e+07	1.02703e+07
1-Stearoyl-2-hydroxy-sn-glycero-3-phosphocholine	26.5101	0.484637	2.98645e-06	1.33601e+07	1.14649e+07	9.44668e+06	1.1868e+07	1.38952e+07	1.45338e+07	9.18351e+06	1.0976e+07	9.01447e+06	1.06169e+07	3.07657e+07	2.03254e+07	2.93358e+07	1.90396e+07	2.69717e+07	2.5109e+07	1.8806e+07	1.84225e+07
Thioetheramide-PC	26.3116	1.59459	1.55762e-05	2.70225e+07	2.75249e+07	2.64498e+07	3.32536e+07	2.22807e+07	2.73441e+07	2.69841e+07	2.74142e+07	2.27935e+07	2.82284e+07	1.13224e+07	1.2277e+07	1.73888e+07	1.34061e+07	1.92569e+07	2.18452e+07	1.98029e+07	1.98053e+07
L-Pipecolic acid	4.89437	0.523953	4.57429e-05	693161	433531	495034	735244	526458	471483	260487	352846	273661	324850	1.09706e+06	723533	750717	779335	1.04297e+06	1.0101e+06	779615	789443
1-Myristoyl-sn-glycero-3-phosphocholine	2.80152	1.89472	0.000113246	297568	232952	175594	328249	265472	272942	373753	230808	354291	236012	143008	145257	236486	118746	136594	86707.7	156166	145607
1-Oleoyl-sn-glycero-3-phosphocholine	8.3183	1.34134	0.000158572	4.08455e+06	4.89706e+06	4.39575e+06	4.42226e+06	3.70152e+06	4.18622e+06	3.90655e+06	3.82228e+06	3.47711e+06	3.37029e+06	3.47766e+06	3.21935e+06	3.21097e+06	2.25887e+06	3.29596e+06	2.99237e+06	2.97178e+06	2.58697e+06
PC(16:0/16:0)	3.22185	1.75355	0.000243071	368835	351641	449994	561173	276662	344867	418694	318220	312311	317818	233693	187952	223160	167712	319813	214421	150001	200475
1-Stearoyl-sn-glycerol 3-phosphocholine	20.6116	0.362681	0.000270324	8.10643e+06	7.77313e+06	4.31197e+06	7.94936e+06	3.34286e+06	4.07824e+06	1.53012e+06	1.39633e+06	1.28237e+06	1.00482e+06	1.86667e+07	1.03376e+07	1.33414e+07	8.37707e+06	1.2796e+07	1.0453e+07	8.19666e+06	7.77418e+06
1-Palmitoyl-sn-glycero-3-phosphocholine	17.7434	1.27138	0.000396654	1.95823e+07	2.1073e+07	2.10986e+07	2.13092e+07	2.03737e+07	2.08244e+07	2.15558e+07	1.93675e+07	1.99059e+07	2.06414e+07	1.54769e+07	1.18689e+07	1.64618e+07	1.15748e+07	1.76557e+07	1.8618e+07	1.83017e+07	1.9496e+07
(3-Carboxypropyl)trimethylammonium cation	2.0915	1.60963	0.000575855	192941	145501	320078	187329	196068	195773	225644	222512	223899	227546	116389	139290	134904	204256	115761	120005	96332.7	135315
Thymine	1.79275	0.449923	0.000717735	58910.8	77356	72726	61154.6	53286.1	30510.8	49308.1	40783	52664.1	48155.4	73198.3	83163.8	105432	144731	108174	171995	76730.7	205373
Tangeritin	1.17814	0.12591	0.00107092	5936.19	6089.32	5182.82	22310.6	283.2	322.603	316.975	440.514	426.256	428.664	49637.4	28359.4	16068.1	20743.9	78943.9	36303.4	15638	19492.8
Deoxycytidine	2.76346	0.760088	0.0018773	615047	644828	442522	648986	560043	549268	609064	644076	488114	437222	851034	733195	749051	927587	777114	693490	523747	680062
5-Methylcytosine	1.50967	0.722421	0.00189978	152944	115097	109385	159770	147228	100516	151554	169539	90185.9	140891	164161	203617	210332	173206	169183	140525	239751	179922
MG(18:2(9Z,12Z)/0:0/0:0)[rac]	1.3501	0.449	0.00206824	49519.9	57053.8	48624.4	49769.5	6583.78	8013.63	5946.06	11159.4	6933.89	6185.17	52724.6	52112.4	59333.5	56335.5	61072.2	65895.9	52898.1	44687.5
Androstendione	1.25239	0.40438	0.00226907	44230.8	69735.5	23593.2	1329.71	22348.6	13804.3	2201.61	17072.3	38072.9	1655.01	32227.4	77644.9	50107.2	55233	76842.5	40901.1	75541.8	54520
Nobiletin	1.21181	0.098737	0.0113985	6778.46	7315.01	6171.72	20547.4	176.309	270.162	706.879	227.163	269.364	263.319	51902.2	28499.1	20802.8	21923.3	144505	44220.4	17816.6	16509.6
Creatinine	1.25283	0.602341	0.0118705	51260.1	48190.7	60087.3	106064	66175.1	62369.1	50466.7	61307.2	87075.9	61190.4	191449	132916	61658.8	121622	67716.8	64679.7	109093	119722
1-Palmitoylglycerol	1.2635	0.567957	0.0152758	65158.8	73502.9	72112.4	65506.4	12542.2	14585.1	15769.9	24003	10744.8	13151.8	59893.4	52621.3	67154.3	71572.1	68145	75260.6	60822.9	61579.5
Trigonelline	2.87468	1.55628	0.015472	552326	310519	697470	400135	686361	888464	651472	479776	589740	290760	448143	342955	384530	241546	410786	469275	352819	201364
*TM5: Metabolic results of test male rats with 2 hour, TF5: Metabolic results of test female rats with 2 hour

## Sheet: TM8vsTF8
Metabolites of male and female rats in the test group at 12 hours
Name	VIP	Fold change	p-value	TM8-1	TM8-2	TM8-3	TM8-4	TM8-5	TM8-6	TM8-7	TM8-8	TM8-9	TM8-10	TF8-1	TF8-2	TF8-3	TF8-4	TF8-5	TF8-6	TF8-7	TF8-8	TF8-10	QC-1	QC-2	QC-3	QC-4	QC-5	QC-6	QC-7	QC-8	QC-9
MG(18:2(9Z,12Z)/0:0/0:0)[rac]	1.90706	0.0573181	1.16288e-14	2025.18	3519.36	4293.12	2760.15	3082.36	2836.34	2574.38	4152.48	5115.12	3273.26	68527.3	68760.5	59668.7	51664.5	56535.5	47319.1	56382.9	62597.4	56624.4	55911	53969.3	53962.9	53977.7	52983.8	59900.4	53988.1	53946.4	60029.7
1-Palmitoylglycerol	1.80416	0.226163	2.66389e-12	21312.3	9496.64	14199.4	9416.74	13933.8	20199.4	13223.8	20566	19120.2	11919.6	76398	67422.7	64898.4	58204.9	61524	66868.5	59263.3	73211	82604.7	64769	60954.6	62590.6	65523.7	65350	76929	64660.8	62462.9	63823.4
Linoleic acid	1.01313	0.110004	3.01781e-10	832.456	3469.17	2516.57	1263.11	1782.57	1643.02	2001.11	2345.5	2569.33	2485.11	13149.6	19358.1	20466.6	17311.6	22269.1	20086.6	21403.1	12413.2	24601.6	16966.5	17048.1	17048.6	16340.7	17492.4	17075.1	16686	19002.6	17699.9
Lathosterol	4.97854	3.95675	1.98614e-07	316751	639577	486493	486231	477381	379662	240853	366757	471013	533014	109332	81800.7	86316.7	144021	90846.4	116334	148286	133857	89510.4	139521	136327	126942	147955	133131	117523	138755	132421	78925
L-Pipecolic acid	4.71572	0.44813	2.96965e-07	225378	285820	335110	313928	286376	327657	398682	515961	451356	488056	1.07683e+06	650311	942560	696758	722756	861387	686253	764604	885464	712406	713637	683012	711953	712148	713519	740179	714958	731250
1-Stearoyl-sn-glycerol 3-phosphocholine	21.9574	0.153826	3.06372e-07	1.75358e+06	815890	985100	197458	1.71358e+06	1.85646e+06	1.17016e+06	1.2917e+06	2.62212e+06	1.93507e+06	1.70738e+07	9.7499e+06	7.63813e+06	7.80702e+06	7.89947e+06	8.7785e+06	8.07334e+06	9.24001e+06	7.64625e+06	7.59766e+06	8.03271e+06	7.56274e+06	8.13428e+06	7.89364e+06	8.04232e+06	7.56538e+06	7.77158e+06	9.45742e+06
1-Stearoyl-2-hydroxy-sn-glycero-3-phosphocholine	24.0876	0.51693	4.6358e-07	1.40156e+07	1.03758e+07	1.08869e+07	1.2373e+07	1.59933e+07	1.27869e+07	9.64415e+06	1.15965e+07	1.2785e+07	1.27238e+07	2.77026e+07	2.88263e+07	1.76262e+07	2.4785e+07	1.88134e+07	2.47737e+07	2.41577e+07	2.81726e+07	1.96064e+07	1.80424e+07	1.92637e+07	1.8327e+07	1.80467e+07	1.83336e+07	1.84387e+07	1.83303e+07	1.82441e+07	1.85797e+07
1-O-(cis-9-Octadecenyl)-2-O-acetyl-sn-glycero-3-phosphocholine	1.17953	0.463032	6.87568e-07	23648.3	14044.6	24801.2	19212.1	26303.7	27323.2	23220.5	26297.8	40402.4	11326.9	53499.2	49402.8	44996.8	58751.2	52026.9	55310.4	52420.8	59040.1	34396.1	61551.4	56844.4	58726.7	37565.5	51161.1	56319.5	57389.7	56308	68711.4
1-Stearoyl-2-oleoyl-sn-glycerol 3-phosphocholine (SOPC)	19.4573	0.380122	4.9941e-06	3.91295e+06	6.61973e+06	5.71496e+06	3.22117e+06	3.2721e+06	3.99359e+06	2.97882e+06	3.63683e+06	3.36083e+06	4.43152e+06	1.26634e+07	1.42254e+07	1.14045e+07	1.49298e+07	9.62208e+06	1.16401e+07	8.97855e+06	8.50838e+06	5.43931e+06	9.89454e+06	9.87995e+06	1.03926e+07	9.91468e+06	9.91633e+06	9.93004e+06	9.83065e+06	9.74261e+06	9.87552e+06
D-Mannose	1.36977	0.518902	1.26364e-05	24096.4	74031.1	67688.1	29767.1	27274.3	32763.4	67926.1	66958.3	71863.8	73564.2	103169	103275	93913.9	90458.7	107877	106323	101896	129958	92667	94090.1	98272.1	94446.8	96725.3	99200.6	93721.9	96739.7	99802	100312
N-Docosanoyl-4-sphingenyl-1-O-phosphorylcholine	1.5784	2.3738	1.31586e-05	70588.8	67103.2	57089.7	59864.4	48432.8	66633.4	43810.7	53986.6	23263.5	71860.2	31664.3	31076.8	24328.9	17298.7	22037	14561.5	32018.7	20298.3	20031.9	22617.3	21500.8	24267.6	24770.1	26956.7	23904.8	24837.9	9537.44	18719.5
Thymine	1.50517	0.353192	3.60009e-05	18409.8	61704.4	31149.4	18022.6	24043.9	19262.8	24705.6	30593.6	28948.9	32911.7	59221.6	60646	116318	72826.2	125572	58255.3	78767.3	58750.1	107988	67931.8	63164.5	64460.8	61167.9	63170.5	63137.8	64213.3	65850	70311.8
L-Alanine	2.39832	0.467585	4.4525e-05	133341	128743	149923	128256	90318.3	89019.3	75488.3	97467.8	90393.4	180163	209791	368938	259820	185733	211694	178630	290264	334638	199234	177667	177566	177649	176059	177649	173755	177837	175105	177243
N-Palmitoylsphingosine	2.56238	2.06139	7.15613e-05	196448	201783	142886	147997	139590	222178	105499	176563	124218	191729	66998.3	160530	92214.5	76317.2	72920.9	72577.3	59248.8	68235.8	50860	57196.4	52959	60146.5	62516.2	62540.4	51569.5	59369.5	59971.1	52240.9
Tyramine	1.50331	0.612141	0.000120786	75761.4	81133.5	114411	110807	104786	94799.7	83029.6	137763	93109.6	144221	176967	197424	128357	130016	196831	139287	153369	226530	180018	127898	158053	128582	122660	127958	128753	121820	104473	133802
Deoxycytidine	3.07759	0.666405	0.000165742	481242	526242	428298	417924	405355	433900	497957	622409	519754	642313	977769	778127	828760	656039	928544	655090	673211	582219	639663	654802	656306	680170	653251	643698	656150	646286	686101	646485
1-Myristoyl-sn-glycero-3-phosphocholine	4.10956	2.28436	0.000177111	504885	256684	269133	499031	438726	588776	408625	298229	415843	716116	234786	228003	129780	235132	138230	243302	163005	109179	250553	271419	265334	271460	271448	274858	265771	268385	271651	244906
Taurocholate	2.25344	0.282766	0.000229115	45152.2	13342.8	75471.7	62481.2	27136.7	40191.4	35513.4	38743.9	45887.7	67121.6	38681.9	216417	211002	87352.5	255305	225578	107466	106432	187362	39690.3	42741.1	41750	43603.5	43632.2	42826.8	40464	42706.6	43598.2
D-Proline	5.0306	0.557884	0.000249463	830492	159132	559447	564963	756216	772877	796606	890629	741772	900611	1.08747e+06	1.39141e+06	849212	1.00249e+06	1.23457e+06	1.0547e+06	1.57503e+06	1.79845e+06	1.25536e+06	811199	618475	797407	797257	797034	811282	810915	821815	801579
Cytosine	3.15405	0.706065	0.000365206	799615	883854	686745	678076	649706	645708	788587	1.05249e+06	859056	1.09834e+06	1.39925e+06	1.17168e+06	1.31118e+06	949016	1.3801e+06	1.01919e+06	1.09176e+06	1.07032e+06	986108	1.04431e+06	1.00191e+06	1.02072e+06	1.02087e+06	1.02097e+06	981927	1.02244e+06	1.02086e+06	952087
*TM8: Metabolic results of test male rats with 12 hour, TF8: Metabolic results of test female rats with 12 hour
