# Supplementary material for: Analysis of sex difference in strychnine-intoxicated rat based on the combination of metabolic kinetics and metabolomics
Source: Biol Sex Differ. 2025 Nov 25;16:100. doi: 10.1186/s13293-025-00784-7 (PMC12648864; doi:10.1186/s13293-025-00784-7)
Supplement: Supplementary file 5 — Supplementary Material 5. [file 13293_2025_784_MOESM5_ESM.xlsx]

## Sheet: TM3vsTF3
Excluding the differential metabolites between male and female rats in the blank group and the differential metabolites between male and female rats before and after administration at 30min
Name	VIP	Fold change	p-value	TM3-1	TM3-2	TM3-3	TM3-4	TM3-5	TM3-6	TM3-7	TM3-8	TM3-9	TM3-10	TF3-1	TF3-2	TF3-3	TF3-4	TF3-5	TF3-6	TF3-7	TF3-8	TF3-9	TF3-10
Thioetheramide-PC	21.7468	1.62133	1.84693e-08	2.3231e+07	2.178e+07	2.68865e+07	2.63747e+07	2.54388e+07	2.67251e+07	2.19205e+07	2.60916e+07	2.45024e+07	2.68235e+07	1.38559e+07	1.23459e+07	1.41602e+07	1.53755e+07	1.26983e+07	1.38165e+07	1.73086e+07	1.798e+07	1.67327e+07	1.97814e+07
1-Stearoyl-2-hydroxy-sn-glycero-3-phosphocholine	28.7935	0.53537	4.69438e-08	1.34383e+07	1.18896e+07	1.12387e+07	1.24466e+07	1.60283e+07	1.47255e+07	1.00869e+07	1.34262e+07	1.78818e+07	1.19779e+07	2.72097e+07	2.3798e+07	2.3824e+07	2.71483e+07	1.97401e+07	2.65937e+07	2.83936e+07	2.6008e+07	2.72919e+07	1.86803e+07
PC(16:0/16:0)	3.08889	2.09017	1.77245e-06	313980	337775	355411	484844	336638	376223	323634	339012	293395	384087	159055	140849	112321	156059	143755	154858	138136	177932	164129	348937
1-O-(cis-9-Octadecenyl)-2-O-acetyl-sn-glycero-3-phosphocholine	1.33417	2.30855	2.4157e-06	60147.4	64982.8	69097.6	61550	60075.1	61755.1	74654.7	79787.1	53246.5	71646.9	39095.6	27507.5	23449.6	11239.8	8583.65	38720.7	22180.7	31266.2	61687.3	20838.5
5-Methylcytosine	2.57473	0.484413	6.82738e-06	102072	54368	81645.1	137004	123360	76921	78709.3	152542	62269.9	69639.5	226593	231499	152926	247261	227523	162812	156987	207754	173756	150347
N-Docosanoyl-4-sphingenyl-1-O-phosphorylcholine	1.82879	0.300652	7.65198e-05	14526.7	25825.5	23615.3	25038.3	25553.8	24696.9	17584.5	23624.1	20046.9	22093.9	89325.7	103158	81691.1	73644	67303.3	87545.1	105477	96387.7	22303.3	13575.5
Androstendione	1.49867	0.555386	0.000560749	76040.3	33390.5	38770	40004.3	60534.6	49161.4	65817.2	48660.7	29558.6	46652.4	67030.2	73838.1	130568	67388.3	73681.4	135315	92801.3	90744.2	83714.2	64650.2
1-Palmitoyl-sn-glycero-3-phosphocholine	10.0402	1.24234	0.000683541	2.08812e+07	1.98968e+07	2.18609e+07	2.12279e+07	2.27683e+07	2.06622e+07	2.15051e+07	2.06644e+07	2.78445e+07	2.09936e+07	1.77147e+07	1.7134e+07	1.54989e+07	1.62602e+07	1.41237e+07	1.51548e+07	2.10059e+07	1.81549e+07	1.98504e+07	2.08237e+07
7-Oxocholesterol	1.29249	1.99616	0.000814643	92241	103283	59311.5	102940	173928	108641	47446.2	80476.5	85636.1	120234	79212.5	62876.4	57016.4	62450	35863.3	45987.9	30927.6	37888.2	36015.1	39769
Trigonelline	3.12901	1.92921	0.00120455	905292	432434	543341	415875	960036	749691	593907	639668	325834	602692	376514	278315	493896	240564	239500	413596	532249	303532	131879	187520
*TM3: Metabolic results of test male rats with 30 minutes, TF3: Metabolic results of test female rats with 30 minutes

## Sheet: TM5vsTF5
Excluding the differential metabolites between male and female rats in the blank group and the differential metabolites between male and female rats before and after administration at 2 hour
Name	VIP	Fold change	p-value	TM5-1	TM5-2	TM5-3	TM5-4	TM5-5	TM5-6	TM5-7	TM5-8	TM5-9	TM5-10	TF5-1	TF5-2	TF5-4	TF5-5	TF5-6	TF5-7	TF5-8	TF5-10
1-Stearoyl-2-oleoyl-sn-glycerol 3-phosphocholine (SOPC)	24.1905	0.388409	1.39286e-06	8.67652e+06	6.17362e+06	6.99989e+06	6.32089e+06	7.02334e+06	7.23676e+06	3.59203e+06	4.07927e+06	4.77646e+06	4.33504e+06	1.70949e+07	1.70486e+07	2.07287e+07	1.62562e+07	1.64256e+07	1.3272e+07	1.08655e+07	1.02703e+07
1-Stearoyl-2-hydroxy-sn-glycero-3-phosphocholine	26.5101	0.484637	2.98645e-06	1.33601e+07	1.14649e+07	9.44668e+06	1.1868e+07	1.38952e+07	1.45338e+07	9.18351e+06	1.0976e+07	9.01447e+06	1.06169e+07	3.07657e+07	2.03254e+07	2.93358e+07	1.90396e+07	2.69717e+07	2.5109e+07	1.8806e+07	1.84225e+07
Thioetheramide-PC	26.3116	1.59459	1.55762e-05	2.70225e+07	2.75249e+07	2.64498e+07	3.32536e+07	2.22807e+07	2.73441e+07	2.69841e+07	2.74142e+07	2.27935e+07	2.82284e+07	1.13224e+07	1.2277e+07	1.73888e+07	1.34061e+07	1.92569e+07	2.18452e+07	1.98029e+07	1.98053e+07
1-Oleoyl-sn-glycero-3-phosphocholine	8.3183	1.34134	0.000158572	4.08455e+06	4.89706e+06	4.39575e+06	4.42226e+06	3.70152e+06	4.18622e+06	3.90655e+06	3.82228e+06	3.47711e+06	3.37029e+06	3.47766e+06	3.21935e+06	3.21097e+06	2.25887e+06	3.29596e+06	2.99237e+06	2.97178e+06	2.58697e+06
PC(16:0/16:0)	3.22185	1.75355	0.000243071	368835	351641	449994	561173	276662	344867	418694	318220	312311	317818	233693	187952	223160	167712	319813	214421	150001	200475
1-Palmitoyl-sn-glycero-3-phosphocholine	17.7434	1.27138	0.000396654	1.95823e+07	2.1073e+07	2.10986e+07	2.13092e+07	2.03737e+07	2.08244e+07	2.15558e+07	1.93675e+07	1.99059e+07	2.06414e+07	1.54769e+07	1.18689e+07	1.64618e+07	1.15748e+07	1.76557e+07	1.8618e+07	1.83017e+07	1.9496e+07
Thymine	1.79275	0.449923	0.000717735	58910.8	77356	72726	61154.6	53286.1	30510.8	49308.1	40783	52664.1	48155.4	73198.3	83163.8	105432	144731	108174	171995	76730.7	205373
5-Methylcytosine	1.50967	0.722421	0.00189978	152944	115097	109385	159770	147228	100516	151554	169539	90185.9	140891	164161	203617	210332	173206	169183	140525	239751	179922
MG(18:2(9Z,12Z)/0:0/0:0)[rac]	1.3501	0.449	0.00206824	49519.9	57053.8	48624.4	49769.5	6583.78	8013.63	5946.06	11159.4	6933.89	6185.17	52724.6	52112.4	59333.5	56335.5	61072.2	65895.9	52898.1	44687.5
Androstendione	1.25239	0.40438	0.00226907	44230.8	69735.5	23593.2	1329.71	22348.6	13804.3	2201.61	17072.3	38072.9	1655.01	32227.4	77644.9	50107.2	55233	76842.5	40901.1	75541.8	54520
(3-Carboxypropyl)trimethylammonium cation	2.0915	1.60963	0.000575855	192941	145501	320078	187329	196068	195773	225644	222512	223899	227546	116389	139290	134904	204256	115761	120005	96332.7	135315
*TM5: Metabolic results of test male rats with 2 hour, TF5: Metabolic results of test female rats with 2 hour

## Sheet: TM8vsTF8
Excluding the differential metabolites between male and female rats in the blank group and the differential metabolites between male and female rats before and after administration at 12 hour
Name	VIP	Fold change	p-value	TM8-1	TM8-2	TM8-3	TM8-4	TM8-5	TM8-6	TM8-7	TM8-8	TM8-9	TM8-10	TF8-1	TF8-2	TF8-3	TF8-4	TF8-5	TF8-6	TF8-7	TF8-8	TF8-10	QC-1	QC-2	QC-3	QC-4	QC-5	QC-6	QC-7	QC-8	QC-9
MG(18:2(9Z,12Z)/0:0/0:0)[rac]	1.90706	0.0573181	1.16288e-14	2025.18	3519.36	4293.12	2760.15	3082.36	2836.34	2574.38	4152.48	5115.12	3273.26	68527.3	68760.5	59668.7	51664.5	56535.5	47319.1	56382.9	62597.4	56624.4	55911	53969.3	53962.9	53977.7	52983.8	59900.4	53988.1	53946.4	60029.7
Linoleic acid	1.01313	0.110004	3.01781e-10	832.456	3469.17	2516.57	1263.11	1782.57	1643.02	2001.11	2345.5	2569.33	2485.11	13149.6	19358.1	20466.6	17311.6	22269.1	20086.6	21403.1	12413.2	24601.6	16966.5	17048.1	17048.6	16340.7	17492.4	17075.1	16686	19002.6	17699.9
1-Stearoyl-2-oleoyl-sn-glycerol 3-phosphocholine (SOPC)	19.4573	0.380122	4.9941e-06	3.91295e+06	6.61973e+06	5.71496e+06	3.22117e+06	3.2721e+06	3.99359e+06	2.97882e+06	3.63683e+06	3.36083e+06	4.43152e+06	1.26634e+07	1.42254e+07	1.14045e+07	1.49298e+07	9.62208e+06	1.16401e+07	8.97855e+06	8.50838e+06	5.43931e+06	9.89454e+06	9.87995e+06	1.03926e+07	9.91468e+06	9.91633e+06	9.93004e+06	9.83065e+06	9.74261e+06	9.87552e+06
D-Mannose	1.36977	0.518902	1.26364e-05	24096.4	74031.1	67688.1	29767.1	27274.3	32763.4	67926.1	66958.3	71863.8	73564.2	103169	103275	93913.9	90458.7	107877	106323	101896	129958	92667	94090.1	98272.1	94446.8	96725.3	99200.6	93721.9	96739.7	99802	100312
Thymine	1.50517	0.353192	3.60009e-05	18409.8	61704.4	31149.4	18022.6	24043.9	19262.8	24705.6	30593.6	28948.9	32911.7	59221.6	60646	116318	72826.2	125572	58255.3	78767.3	58750.1	107988	67931.8	63164.5	64460.8	61167.9	63170.5	63137.8	64213.3	65850	70311.8
Tyramine	1.50331	0.612141	0.000120786	75761.4	81133.5	114411	110807	104786	94799.7	83029.6	137763	93109.6	144221	176967	197424	128357	130016	196831	139287	153369	226530	180018	127898	158053	128582	122660	127958	128753	121820	104473	133802
Deoxycytidine	3.07759	0.666405	0.000165742	481242	526242	428298	417924	405355	433900	497957	622409	519754	642313	977769	778127	828760	656039	928544	655090	673211	582219	639663	654802	656306	680170	653251	643698	656150	646286	686101	646485
*TM8: Metabolic results of test male rats with 12 hour, TF8: Metabolic results of test female rats with 12 hour
